# Supplementary material for: Reconfigurable Dual Peptide Tethered Polymer System Offers a Synergistic Solution for Next Generation Dental Adhesives
Source: Int J Mol Sci. 2021 Jun 18;22(12):6552. doi: 10.3390/ijms22126552 (PMC8235192; doi:10.3390/ijms22126552)
Supplement: Supplementary file 1 [file ijms-22-06552-s001.zip]

Archive with 1 entries (1 files):
- ijms-1251912-supplementary.pdf
